# Supplementary material for: A new genus and species of fish parasitic cymothoid (Crustacea, Isopoda) from the Indian Ocean coast of South Africa, with a key to the externally attaching genera of Cymothoidae
Source: Zookeys. 2019 Nov 14;889:1–15. doi: 10.3897/zookeys.889.38638 (PMC6872588; doi:10.3897/zookeys.889.38638)
Supplement: XML Treatment for Bambalocra [file zookeys.889.38638-treatment1.xml]

<!DOCTYPE tp:taxon-treatment
  PUBLIC "-//TaxonX//DTD Taxonomic Treatment Publishing DTD v0 20100105//EN" "tax-treatment-NSO.dtd">
<tp:taxon-treatment xmlns:tp="http://www.plazi.org/taxpub"><tp:treatment-meta><kwd-group><label>Taxon classification</label><kwd><named-content xmlns:xlink="http://www.w3.org/1999/xlink" content-type="kingdom">Animalia</named-content></kwd><kwd><named-content xmlns:xlink="http://www.w3.org/1999/xlink" content-type="order">Isopoda</named-content></kwd><kwd><named-content xmlns:xlink="http://www.w3.org/1999/xlink" content-type="family">Cymothoidae</named-content></kwd></kwd-group><mixed-citation publication-type="journal"><person-group><name><surname>Bruce</surname><given-names>Niel L.</given-names></name><name><surname>Welicky</surname><given-names>Rachel L.</given-names></name><name><surname>Hadfield</surname><given-names>Kerry A.</given-names></name><name><surname>Smit</surname><given-names>Nico J.</given-names></name></person-group><article-title>A new genus and species of fish parasitic cymothoid (<tp:taxon-name><tp:taxon-name-part taxon-name-part-type="subphylum">Crustacea</tp:taxon-name-part></tp:taxon-name>, <tp:taxon-name><tp:taxon-name-part taxon-name-part-type="order">Isopoda</tp:taxon-name-part></tp:taxon-name>) from the Indian Ocean coast of South Africa, with a key to the externally attaching genera of <tp:taxon-name><tp:taxon-name-part taxon-name-part-type="family">Cymothoidae</tp:taxon-name-part></tp:taxon-name></article-title><source>Zookeys</source><day>14</day><month>11</month><year>2019</year><volume>889</volume><fpage>1</fpage><lpage>15</lpage><pub-id pub-id-type="doi">10.3897/zookeys.889.38638</pub-id></mixed-citation></tp:treatment-meta><tp:nomenclature><label>Genus</label><tp:taxon-name><object-id xmlns:xlink="http://www.w3.org/1999/xlink" content-type="arpha" xlink:type="simple">AE819FCE-DE9D-5E90-847C-B2A5AE498B60</object-id>
                <tp:taxon-name-part taxon-name-part-type="genus" reg="Bambalocra">Bambalocra</tp:taxon-name-part>
                <object-id xmlns:xlink="http://www.w3.org/1999/xlink" content-type="zoobank" xlink:type="simple">http://zoobank.org/F47D09E3-61CF-4A9F-B64C-2DD2D4C2796D</object-id>
              </tp:taxon-name><tp:taxon-status xmlns:xlink="http://www.w3.org/1999/xlink" xlink:type="simple">gen. nov.</tp:taxon-status></tp:nomenclature><tp:treatment-sec sec-type="type species" id="SECID0EXJAC"><title>Type species.</title><p><italic><tp:taxon-name><tp:taxon-name-part taxon-name-part-type="genus" reg="Bambalocra">Bambalocra</tp:taxon-name-part> <tp:taxon-name-part taxon-name-part-type="species" reg="intwala">intwala</tp:taxon-name-part></tp:taxon-name></italic> sp. nov.; original designation.</p></tp:treatment-sec><tp:treatment-sec sec-type="etymology" id="SECID0EIKAC"><title>Etymology.</title><p>Bamba is an isiZulu word meaning ‘to grip’, combined with the ending –<italic>locra</italic>, alluding to related genera such as <italic><tp:taxon-name><tp:taxon-name-part taxon-name-part-type="genus" reg="Anilocra">Anilocra</tp:taxon-name-part></tp:taxon-name></italic>; the name refers to the isopod gripping onto its host. Gender is female.</p></tp:treatment-sec><tp:treatment-sec sec-type="diagnosis" id="SECID0EXKAC"><title>Diagnosis of female.</title><p>Cephalon anterior margin wide, with ventral posteriorly directed rostrum separating bases of antennulae; posterior margin not trilobed. Body weakly vaulted; coxae 2–6 ventral, not visible in dorsal view; posterolateral margins of pereonites 6 and 7 posteriorly produced, that of pereonite 7 extending posteriorly along pleon to pleonites 2 or 3. Pleonites all wide, posterolateral margins narrowly rounded to acute, pleonite 1 largely visible; pleonites 1–2 ventrolateral margins not produced. Antennula and antenna both slender, antenna longer than antennula; bases widely separate. Pleopods 1–2 lamellar, pleopods 3 and 4 endopod with small, weak lobes, pleopod 5 endopod with small fleshy lobes; peduncle of pleopods 2–5 with fleshy medial lobes present.</p></tp:treatment-sec><tp:treatment-sec sec-type="description" id="SECID0E3KAC"><title>Additional characters.</title><p>Body twice as long as wide. Eyes posterolateral in position, less than 0.3 width of cephalon. Pereonite 2 shortest, 5 and 6 longest; pereonite 5 widest. Pleotelson flat. Mandible palp articles robust; article 3 broadly rounded, as long as proximal width. Maxillula with 4 terminal <abbrev xmlns:xlink="http://www.w3.org/1999/xlink" xlink:title="robust seta/e" id="ABBRID0ECLAC" xlink:type="simple">RS</abbrev>. Maxilla with 1 and 2 small recurved <abbrev xmlns:xlink="http://www.w3.org/1999/xlink" xlink:title="robust seta/e" id="ABBRID0EGLAC" xlink:type="simple">RS</abbrev> each on medial and lateral lobe, respectively. Maxilliped articles broad, article 3 with 3 <abbrev xmlns:xlink="http://www.w3.org/1999/xlink" xlink:title="robust seta/e" id="ABBRID0EKLAC" xlink:type="simple">RS</abbrev>. Pereopods 1–5 subequal in length, 6 slightly longer than 1–4; pereopod 7 longer than pereopod 6. Brood pouch formed by two large oostegites arising from pereonite 6, smaller alternately overlapping oostegites arising from pereonites 1–4, posterior pocket present. Uropod rami subequal in length, visible in dorsal view, slightly exceeding pleotelson posterior margin.</p></tp:treatment-sec><tp:treatment-sec sec-type="Male" id="SECID0EOLAC"><title>Male</title><p><bold>(juvenile)</bold>. Smaller, narrower, less ovate than female; pereonites 2–7 posterolateral angles rounded, not or weakly posteriorly produced. Appendages similar to female, except folds on pleopods 3–5 endopod absent.</p></tp:treatment-sec><tp:treatment-sec sec-type="remarks" id="SECID0EWLAC"><title>Remarks.</title><p><italic><tp:taxon-name><tp:taxon-name-part taxon-name-part-type="genus" reg="Bambalocra">Bambalocra</tp:taxon-name-part></tp:taxon-name></italic> gen. nov. can immediately be identified and distinguished from all other marine cymothoid genera by coxae 2–5 being ventral in position, not forming part of the body outline and not or barely visible in dorsal view, all are posteriorly acute, and the posterolateral margins of pereonite 6 and 7 are posteriorly produced and broadly rounded. The antennula bases are widely separated, with both antennula and antenna slender.</p><p><italic><tp:taxon-name><tp:taxon-name-part taxon-name-part-type="genus" reg="Bambalocra">Bambalocra</tp:taxon-name-part></tp:taxon-name></italic> gen. nov. superficially resembles <italic><tp:taxon-name><tp:taxon-name-part taxon-name-part-type="genus" reg="Renocila">Renocila</tp:taxon-name-part></tp:taxon-name></italic> in having a relatively broad body with a weakly vaulted dorsum and the posterolateral margins of pereonites 6 and 7 expanded and posteriorly directed; in dorsal view the anterior margin of the cephalon appears similar, being weakly produced and wide. Unlike <italic><tp:taxon-name><tp:taxon-name-part taxon-name-part-type="genus" reg="Renocila">Renocila</tp:taxon-name-part></tp:taxon-name></italic> the ventral rostrum is triangular (vs. broadly truncate in <italic><tp:taxon-name><tp:taxon-name-part taxon-name-part-type="genus" reg="Renocila">Renocila</tp:taxon-name-part></tp:taxon-name>)</italic> and is posteriorly directed separating the antennular bases (vs. not posteriorly directed between the antennular bases); pleonite 1 in <italic><tp:taxon-name><tp:taxon-name-part taxon-name-part-type="genus" reg="Bambalocra">Bambalocra</tp:taxon-name-part></tp:taxon-name></italic> is not markedly narrower than the remaining pleonites (vs. narrower, which is diagnostic for <italic><tp:taxon-name><tp:taxon-name-part taxon-name-part-type="genus" reg="Renocila">Renocila</tp:taxon-name-part></tp:taxon-name></italic>). Most species of <italic><tp:taxon-name><tp:taxon-name-part taxon-name-part-type="genus" reg="Renocila">Renocila</tp:taxon-name-part></tp:taxon-name></italic> have the antennula both longer and larger than the antenna, usually with strongly flattened expanded articles, while in <italic><tp:taxon-name><tp:taxon-name-part taxon-name-part-type="genus" reg="Bambalocra">Bambalocra</tp:taxon-name-part></tp:taxon-name></italic> the antennula is shorter than the antenna and both are slender; in most species of <italic><tp:taxon-name><tp:taxon-name-part taxon-name-part-type="genus" reg="Renocila">Renocila</tp:taxon-name-part></tp:taxon-name></italic> the coxae of pereonites 2–4 or 2–5 are visible in dorsal view.</p><p>Both <italic><tp:taxon-name><tp:taxon-name-part taxon-name-part-type="genus" reg="Nerocila">Nerocila</tp:taxon-name-part></tp:taxon-name></italic> and <italic><tp:taxon-name><tp:taxon-name-part taxon-name-part-type="genus" reg="Creniola">Creniola</tp:taxon-name-part></tp:taxon-name></italic> have the posterior margin of the cephalon strongly trilobed, contrasting strongly to that of <italic><tp:taxon-name><tp:taxon-name-part taxon-name-part-type="genus" reg="Bambalocra">Bambalocra</tp:taxon-name-part></tp:taxon-name></italic>. Species of <italic><tp:taxon-name><tp:taxon-name-part taxon-name-part-type="genus" reg="Nerocila">Nerocila</tp:taxon-name-part></tp:taxon-name></italic> are characterised by having pleonites 1 and 2 with ventral processes, while in <italic><tp:taxon-name><tp:taxon-name-part taxon-name-part-type="genus" reg="Creniola">Creniola</tp:taxon-name-part></tp:taxon-name></italic> the pleon is as wide or wider than the pereon. In both these genera the coxae are conspicuous in dorsal view. Most species of <italic><tp:taxon-name><tp:taxon-name-part taxon-name-part-type="genus" reg="Anilocra">Anilocra</tp:taxon-name-part></tp:taxon-name></italic> have a relatively elongate body, with a strongly vaulted dorsum; the coxae and the posterolateral margins of pereonites 5–7 are neither expanded nor posteriorly produced.</p></tp:treatment-sec></tp:taxon-treatment>
